# Supplementary material for: Development of a novel humanized gut-brain axis model as a tool toward personalized nutrition
Source: Commun Biol. 2026 Jan 21;9:73. doi: 10.1038/s42003-025-09472-z (PMC12824285; doi:10.1038/s42003-025-09472-z)
Supplement: Supplementary file 4 — Supplementary Data 1 [file 42003_2025_9472_MOESM4_ESM.xlsx]

## Sheet: Fig1A
	HC (in vivo)	IBS (in vivo)	HCFER (ex vivo)
Before(CON)/Control(CON)	1.66	1.74	1.69
After(BUT)/Fiber(FIB)	1.66	1.67	1.68

## Sheet: Fig1B
	HC (in vivo)	IBS (in vivo)	HCFER (ex vivo)
Before(CON)/Control(CON)	1.13	1.07	1.36
After(BUT)/Fiber(FIB)	0.95	1.25	1.73

## Sheet: Fig1C
	HC (in vivo)	IBS (in vivo)	HCFER (ex vivo)
Before(CON)/Control(CON)	9.78	8.17	7.1
After(BUT)/Fiber(FIB)	9.71	9.45	6.08

## Sheet: Fig1D
	HC (in vivo)	IBS (in vivo)	HCFER (ex vivo)
Before(CON)/Control(CON)	0.35	0.35	0.43
After(BUT)/Fiber(FIB)	0.31	0.32	0.35

## Sheet: Fig1E
	HC (in vivo)	IBS (in vivo)	HCFER (ex vivo)
Before(CON)/Control(CON)	1.25	1.33	1.29
After(BUT)/Fiber(FIB)	1.24	1.22	1.58

## Sheet: Fig1F
	HC (in vivo)	IBS (in vivo)	HCFER (ex vivo)
Before(CON)/Control(CON)	0.86	1.45	2.84
After(BUT)/Fiber(FIB)	0.86	0.86	4.43

## Sheet: Fig2A
	RM	G-Krebs	HC-CON	HC-BUT	IBS-CON	IBS-BUT	HC-FERCON	HC-FERFIB
Mean	1	1.772	0.9467	0.9575	0.8667	1.02	0.82	1.11
Std. Deviation	0	1.058	0.2501	0.6265	0.5014	0.3394	0	0.5957
Number of values	5	5	3	4	3	2	1	3

## Sheet: Fig2B
	RM	G-Krebs	HC-CON	HC-BUT	IBS-CON	IBS-BUT	HC-FERCON	HC-FERFIB
Mean	1	2.24	0.7867	1.64	0.85	0.82	1.26	0.75
Std. Deviation	0	1.775	0.2413	1.676	0.08718	0.1744	0	0.2138
Number of values	5	5	3	3	3	3	1	3

## Sheet: Fig2C
	RM	G-Krebs	HC-CON	HC-BUT	IBS-CON	IBS-BUT	HC-FERCON	HC-FERFIB
Mean	1	11.87	2.747	2.997	3.12	3.45	1.21	2.403
Std. Deviation	0	8.524	2.356	2.533	1.998	2.333	0	0.6288
Number of values	4	4	3	3	4	4	1	4

## Sheet: Fig2D
	RM	G-Krebs	HC-CON	HC-BUT	IBS-CON	IBS-BUT	HC-FERCON	HC-FERFIB
Mean	1	4.76	1.003	1.163	1.41	1.287	0.04	1.38
Std. Deviation	0	6.803	0.8436	1.162	1.184	1.106	0	1.427
Number of values	3	3	3	3	3	3	1	3

[truncated: 22 more sheets: Fig3A, Fig3B, Fig3C, Fig3D, Fig4A, Fig4B, Fig4C, Fig4D, Fig4E, Fig4F, Fig5A, Fig5B, Fig5C, Fig5D, Fig5E, Fig5F, Fig6A, Fig6B, Fig6C, Fig6D …]
